# Supplementary material for: Historical Overview of the Evolution of Multidrug-Resistant Gram-Negative Infections in Tunisia from 1999 to 2019
Source: Antibiotics (Basel). 2025 Jun 29;14(7):657. doi: 10.3390/antibiotics14070657 (PMC12291925; doi:10.3390/antibiotics14070657)
Supplement: Supplementary file 1 [file antibiotics-14-00657-s001.zip]

Archive with 1 entries (1 files):
- antibiotics-3656142-supplementary.pdf
